# Supplementary material for: The Combined Effect of Birth Weight and Lifestyle on Clustered Cardio-Metabolic Risk Factors in Children and Adolescents: A National School-Based Cross-Sectional Survey
Source: Nutrients. 2022 Jul 29;14(15):3131. doi: 10.3390/nu14153131 (PMC9370142; doi:10.3390/nu14153131)
Supplement: Supplementary file 1 [file nutrients-14-03131-s001.zip]

Archive with 1 entries (1 files):
- nutrients-1830575-supplementary.pdf
